# Supplementary material for: ELN orchestrates prometastatic and immunosuppressive niche in bladder cancer via TGFB1 autocrine signaling
Source: JCI Insight. 2026 May 22;11(10):e194700. doi: 10.1172/jci.insight.194700 (PMC13232729; doi:10.1172/jci.insight.194700)
Supplement: Supplemental tables 1-7 [file jciinsight-11-194700-s249.xlsx]

## Sheet: Supplementary Table1
MP1	MP2	MP3	MP4	MP5	MP6	MP7	MP8	MP9	MP10
CCL2	S100A6	IL1B	SPP1	RPS12	IFNG	TSHZ2	BIRC3	CCL4L2	CCL3
CCL8	GPC4	MARCKS	ENSG00000259760	RPS18	PLCB1	RPS23	CCND1	IL17F	CCL3L3
CXCL1	LGALS3	PTGS2	ME1	EEF1A1	RORA	CTLA4	CSRP2	CCL3L3	CCL4
MMP9	TIMP2	THBD	NDP	RPLP1	CTLA4	IL12RB2	MMP7	CCL4	CCL4L2
CD163	TYROBP	EREG	PTPRM	RPS3A	IL12RB2	IL2RA	HSPA5	CCL3	CD36
CYP1B1	ALDH1A2	NAMPT	NA	ACTB	CCL4	SATB1	LNCAROD	GNLY	CRADD
CALHM6	SDS	SOD2	NA	ANKRD33B	CD8A	BACH2	CLIC2	GZMA	DELEC1
SERPINB2	SLC15A3	CCL20	NA	CCL17	GZMA	FYN	ENTPD1	PLCB1	HPGD
ANKRD22	CD63	ITGB8	NA	CXCL10	GZMB	CD40LG	A2M	GEM	LINC02458
MAFB	GM2A	G0S2	NA	EBF1	GZMH	H4C3	ABCC6	CD96	LINC02934
CXCL3	NPC2	MT2A	NA	HSP90AB1	IKZF2	IL2	ACVRL1	ENSG00000287593	SH3RF2
CXCL5	ALCAM	ENSG00000287937	NA	HSPE1	SYNE2	IL32	ALCAM	GAL	TMPRSS4
HNMT	ITGAM	IL1A	NA	MEF2C	TNFRSF9	LIF	APOBEC3A	L3MBTL4	DPF3
EPB41L3	AK1	IL23A	NA	NPM1	CCL20	ANK3	BAALC	LINC02929	ENSG00000285103
MT1M	CRABP2	CEMIP	NA	PCNA	FYN	CD8A	C22orf42	MYCL	ENSG00000286548
ACOD1	CST6	FAM124A	NA	PTMA	GSN	GPR171	C3	TNF	ENSG00000287593
CLEC4E	GSN	IDO1	NA	RPL35A	ICOS	HMGB2	CCL17	BABAM2	FBXO38-DT
TPRG1	RAB7B	PHACTR1	NA	RPL9	IL2	KCNQ5	CD1B	CEBPD	HOTAIRM1
ABCA1	CCL22	MT1G	NA	RPS17	KLRK1	TMSB4X	DPYS	ENC1	IL19
CXCL2	CDKN1A	TFPI2	NA	RPS23	LTA	TNFSF8	ENSG00000283648	F3	ITGA2
CXCL9	CREG1	TNFAIP2	NA	RPS27A	NCALD	ZC3H12B	ENSG00000286548	LILRB4	ITPKC
FPR1	ENSG00000238280	TNFAIP6	NA	RPS6	NKG7	AFF3	ENSG00000288952	MMP12	MMP19
GAS7	FGL2	SERPINA1	NA	TCF4	NR4A2	LINC01934	FOXP2	ACP3	NIPAL1
IL6	RSAD2	TNIP3	NA	ZC3H12B	PRKCQ	LINC02341	GCNT2	C3	PRRG1
MARCHF1	TM4SF19	ATG7	NA	AFF3	TRBC2	MYC	GDPD5	CD1B	SHC4
TLR8	CA2	ENSG00000286533	NA	BASP1	ADAM19	RPS18	GJB2	ENSG00000249207	TLCD2
TNS3	CD164	MCTP1	NA	HSP90AA1	ATP8B4	TNFRSF9	LARGE1	ENSG00000290441	DNMBP
ALOX5AP	CD52	SLC7A11	NA	RPL34	CD2	ENSG00000249806	LINC01010	EPAS1	DUSP5-DT
ENSG00000290441	COBL	IL6	NA	RPL37A	CENPF	ENSG00000253824	LINC01050	HAVCR1	ENSG00000267737
FCER2	CD9	RFX8	NA	SLC1A2	GEM	GZMH	LINC01393	HYCC1	ENSG00000287124
MSR1	CSTB	S100A12	NA	ENSG00000285744	KAT2B	MAF	LINC02458	IFIT2	PAX8-AS1
IL7R	DSP	S100A8	NA	FCHSD2	KCNQ5	PTMA	LINC02929	PSD3	PCSK6
LILRB2	IL1RN	S100A9	NA	IFI44L	MAF	RORA	NPR1	RASA3	SPRY4
SLCO2B1	MXD1	CXCL10	NA	MNDA	RDH10	RPL35A	PALLD	SEMA3C	APOBEC3A
TLR4	OGFRL1	FLT1	NA	PLAC8	SATB1	SLC8A1-AS1	PPP2R3A	SUCNR1	DPYSL3
GNG11	PPARG	IER3	NA	RPS2	SATB1-AS1	CD69	REL	TGFBR3	FSCN1
HCK	PSAP	NT5E	NA	RPS24	SGK1	GZMB	RHOBTB3	TMEM163	H2BC5
MUCL1	TACSTD2	SLAMF1	NA	STMN1	TGFBR3	RPL9	SLC12A8	ZBP1	KALRN
PLA2G7	ACP5	SPP1	NA	TMSB4X	TNFRSF18	WWOX	SLC51B	ZNF385D	NCR1
RBM47	CD300C	NA	NA	ARHGAP24	ANK3	CAMK1D	SLC6A12	NA	NR3C2
ADAM7-AS1	CD36	NA	NA	ASPM	CAMK2D	FAAH2	SNAP25	NA	OCLN
CCNA1	DOCK3	NA	NA	CAMK1D	CCL4L2	GDF15	SPECC1	NA	RHBDF1
CD300A	EGR2	NA	NA	CCSER1	CD247	GLCCI1	SPOCD1	NA	TAGLN3
MAML3	ENSG00000227230	NA	NA	CENPE	DPP4	IFNG	STEAP4	NA	NA
MCEMP1	IFI30	NA	NA	DIAPH3	H4C3	LTA	TMEM176A	NA	NA
SLC8A1	MGST1	NA	NA	H4C3	IL23A	NCALD	TNFRSF8	NA	NA
TFPI2	TGM2	NA	NA	HMGB2	IL2RA	PRKCA	TRIM10	NA	NA
TLR2	NA	NA	NA	HSPA8	MED12L	RPLP1	ZNF804A	NA	NA
NA	NA	NA	NA	IGKC	THEMIS	TGFA	BCL7C	NA	NA
NA	NA	NA	NA	PCLAF	TMEM163	CENPE	C1orf54	NA	NA

## Sheet: Supplementary Table2
Table S2：Clinical information of bladder careinoma (FFPE)
SamplelD	PatientlD	gender	age	tissue	Grade	N	Tumor size
H-I-T1	P1	M	75	BCa tissues	high	Non-N0	3.5cm
H-I-T2	P2	F	67	BCa tissues	high	Non-N0	0.8cm
H-I-T3	P3	F	67	BCa tissues	high	Non-N0	3.5cm
H-I-T4	P4	M	70	BCa tissues	high	Non-N0	4.0cm
H-I-T5	P5	F	81	BCa tissues	high	Non-N0	0.6cm
H-I-T6	P6	M	73	BCa tissues	high	Non-N0	7.0cm
H-T1	P7	F	72	BCa tissues	high	N0	3.5cm
L-T2	P8	M	79	BCa tissues	low	N0	1.2cm
L-T3	P9	M	56	BCa tissues	low	N0	12cm
H-T4	P10	M	76	BCa tissues	high	N0	4.5cm
L-T5	P11	M	56	BCa tissues	low	N0	0.9cm
L-T6	P12	M	67	BCa tissues	low	N0	4.5cm
H-T7	P13	M	50	BCa tissues	high	N0	0.4cm

## Sheet: Supplementary Table3
Table S3: Antibodys List
Protein	Assay	Antibody	Dilution	Incubation period
anti-Mouse GAPDH	WB	60004-1-Ig，Proteintech	1/100000	overnight, 4°C
anti-Rabbit GAPDH	WB	10494-1-Ap，Proteintech	1/100000	overnight, 4°C
p-Smad2	IF	AB280888，Abcam	1/100	overnight, 4°C
	WB	AB280888，Abcam	1/1000	overnight, 4°C
Smad3	WB	AB40854, Abcam	1/1000	overnight, 4°C
pSmad3	IF	AB52903, Abcam	1/100	overnight, 4°C
	WB	AB52903, Abcam	1/1000	overnight, 4°C
Smad2	WB	AB33875, Abcam	1/1000	overnight, 4°C
ZO-1	WB	33-9100，Invitrogen	1/1000	overnight, 4°C
N-Cadherin	WB	A3045, Abclonal	1/1000	overnight, 4°C
CD163	IF	16646-1-AP, Proteintech	1/100	overnight, 4°C
Foxp3	IF	A26210, Abclonal	1/100	overnight, 4°C
PD-1	IF	861635，Cell Signaling Technology	1/100	overnight, 4°C
TGFβ1	IF	A2124, Abclonal	1/100	overnight, 4°C
	WB	A2124, Abclonal	1/1000	overnight, 4°C
MMP9	WB	10375-2-AP, Proteintech	1/1000	overnight, 4°C
Vim	IF	5741S, Cell Signaling Technology	1/100	overnight, 4°C
	WB	5741S, Cell Signaling Technology	1/1000	overnight, 4°C
E-cadherin	IF	3195S, Cell Signaling Technology	1/100	overnight, 4°C
	WB	3195S, Cell Signaling Technology	1/1000	overnight, 4°C
TGFBR2	WB	PA5-35076，Invitrogen	1/1000	overnight, 4°C
	IF		1/100	overnight, 4°C
TGFBR2	IF	AB270440, Abcam	1/100	overnight, 4°C
CD3 (PC3/188A)	IF	sc-20047，Santa Cruz Biotechnology	1/80	overnight, 4°C
CD68	IF	66231-2-Ig , Proteintech	1/100	overnight, 4°C
Cleaved Caspase-3	IF	9664S，Cell Signaling Technology	1/100	overnight, 4°C
F4/80	IF	71299，Cell Signaling Technology	1/100	overnight, 4°C
CD8a	IF	13-0808-82 ，Invitrogen	1/100	overnight, 4°C
PCNA	IF	AB29, Abcam	1/100	overnight, 4°C
Anti-Firefly Luciferase	IHC	AB185924，Abcam	1/100	overnight, 4°C
pan-Cytokeratin	IF	sc-8018,Santa Cruz Biotechnology	1/100	overnight, 4°C
Fluorescein (FITC)–conjugated Affinipure Goat Anti-Mouse IgG(H+L)	IF	SA00003-1, Proteintech	1/100	30min, 37°C
Fluorescein (FITC)–conjugated Affinipure Goat Anti-Rabbit IgG(H+L)	IF	SA00003-2, Proteintech	1/100	30min, 37°C
Rhodamine (TRITC)–conjugated Goat Anti-Mouse IgG(H+L)	IF	SA00007-1, Proteintech	1/100	30min, 37°C
Rhodamine (TRITC)–conjugated Goat Anti-Rabbit IgG(H+L)	IF	SA00007-2, Proteintech	1/100	30min, 37°C
m-IgGκ BP-HRP	WB	sc-516102，Santa Cruz Biotechnology	1/3000	60min, 20°C
Anti-rabbit IgG, HRP-linked Antibody	WB	7074S，Cell Signaling Technology	1/3000	60min, 20°C
PerCP/Cyanine5.5 anti-human CD3 Antibody	FC	317336，Biolegend	5 μl per million cells	20min, 20°C
FITC anti-human CD279 (PD-1) Antibody	FC	329904，Biolegend	5 μl per million cells	20min, 20°C
AF647 anti-human CD68 Antibody	FC	562111，BD	5 μl per million cells	20min, 20°C
PE anti-human CD223 (LAG-3) Antibody	FC	369306，Biolegend	5 μl per million cells	20min, 20°C
PE anti-human CD206 (MMR) Antibody	FC	321106，Biolegend	5 μl per million cells	20min, 20°C
ELN	IF	AB9519, Abcam	1/100	overnight, 4°C
	WB	AB9519, Abcam	1/1000	overnight, 4°C
FOXP3 Monoclonal Antibody (FJK-16s), PE, eBioscience™	FC	12-5773-82，Invitrogen	5 μl per million cells	20min, 20°C
APC anti-mouse CD223 (LAG-3) Antibody	FC	125210，Biolegend	5 μl per million cells	20min, 20°C
PE/Cyanine7 anti-mouse CD279 (PD-1) Antibody	FC	109110，Biolegend	5 μl per million cells	20min, 20°C
TNF alpha Monoclonal Antibody (MP6-XT22), Brilliant Violet™ 605, eBioscience™	FC	406-7321-82，Invitrogen	5 μl per million cells	20min, 20°C
CD4 Monoclonal Antibody (RM4-5), Alexa Fluor™ 660, eBioscience™	FC	606-0042-82，Invitrogen	5 μl per million cells	20min, 20°C
CD3 Monoclonal Antibody (17A2), eFluor™ 506, eBioscience™	FC	69-0032-82，Invitrogen	5 μl per million cells	20min, 20°C
F4/80 Monoclonal Antibody (BM8), PE-Cyanine5, eBioscience™	FC	15-4801-82，Invitrogen	5 μl per million cells	20min, 20°C
CD8a Monoclonal Antibody (53-6.7), FITC, eBioscience™	FC	11-0081-82，Invitrogen	5 μl per million cells	20min, 20°C
CD11b Monoclonal Antibody (M1/70), Alexa Fluor™ 700, eBioscience™	FC	56-0112-82，Invitrogen	5 μl per million cells	20min, 20°C
IFN gamma Monoclonal Antibody (XMG1.2), Brilliant Ultra Violet™ 737, eBioscience™	FC	367-7311-82，Invitrogen	5 μl per million cells	20min, 20°C
CD206 (MMR) Monoclonal Antibody (MR6F3), PE-eFluor™ 610, eBioscience™	FC	61-2061-82，Invitrogen	5 μl per million cells	20min, 20°C
CD45 Monoclonal Antibody (30-F11), Alexa Fluor™ 532, eBioscience™	FC	58-0451-82，Invitrogen	5 μl per million cells	20min, 20°C
Abbreviations: FC, flow cytometry; IF, immunofluorescence; IHC,immunohistochemistry; mmab, mouse monoclonal antibody; rmab, rabbit monoclonal antibody;mpab,mouse polyclonal antibody;rpab, rabbit polyclonal antibody; WB, Western blot

## Sheet: Supplementary Table4
Table S4: Proteins List
Protein	Assay	Catalog	Origin
Mouse-rmELN	Cell culture; in vivo	UAPB337Mu01	Mouse
Human-rmELN	Cell culture; SPR; MST; in vivo	T0706	Human
Human-TGFBR1	SPR	TMPK-00305	Human
Human-TGFBR2	SPR	TMPY-05157	Human
Human-TGFβ1	SPR	TMPJ-00249	Human

## Sheet: Supplementary Table5
Table S5: siRNA for ELN
siRNA	Assay	Sequence	Origin
NC	Cell culture	UUCUCCGAACGUGUCACGUTT; ACGUGACACGUUCGGAGAATT	Human
ELN-siRNA1	Cell culture	CCACUGGAGCAGGAGUUAATT; UUAACUCCUGCUCCAGUGGTT	Human
ELN-siRNA2	Cell culture	GCUGCAAAGGCAGCCAAAUTT; AUUUGGCUGCCUUUGCAGCTT	Human

## Sheet: Supplementary Table6
Table S6：Clinical information of bladder careinoma (scRNA)
SamplelD	PatientlD	gender	age	tissue	Invasiveness
BCa1	P1	M	56	BCa tissues	Invasive
BCa2	P2	M	60	BCa tissues	Noninvasive
BCa3	P3	M	66	BCa tissues	Invasive
BCa4	P4	M	73	BCa tissues	Invasive

## Sheet: Supplementary Table7
Table S7: Genesets
M1-Macrophage	M2-Macrophage	Tex	TGFβ	TGFβ response
CLASSICAL_M1_VS_ALTERNATIVE_M2_MACROPHAGE_UP.gmt	CLASSICAL_M1_VS_ALTERNATIVE_M2_MACROPHAGE_DN.gmt	HAVCR2	HALLMARK_TGF_BETA_SIGNALING.v2025.1.Hs.gmt	GOBP_REGULATION_OF_CELLULAR_RESPONSE_TO_TRANSFORMING_GROWTH_FACTOR_BETA_STIMULUS.v2025.1.Hs.gmt
		CXCL13
		CCL3
		SIRPG
		IFNG
		TIGIT
		GZMB
		PDCD1
		PARK7
		TNFRSF9
		ACP5
		CTLA4
		RBPJ
		MIR155
		CXCR6
		CD27
		FKBP1A
		BST2
		TPI1
		MIR155HG
		PTTG1
		CD63
		SAMSN1
		RGS1
		CD27-AS1
		ITGAE
		MIR4632
		HLA-DRA
		IGFLR1
		KRT86
		ENTPD1
		DUSP4
		SIT1
		TOX
		PHLDA1
		CCND2
		GPR25
		LAYN
		PRDX5
		SARDH
		FASLG
		MIR3917
		ANXA5
		CTSD
		PDIA6
		RANBP1
		FKBP1A-SDCBP2
		COTL1
		TNFRSF1B
		IDH2
		CD38
		CD82
		LAG3
		MIR497HG
		APOBEC3C
		ITM2A
		COX5A
		IFI35
		NDFIP2
		TNFRSF18
		KRT81
		DNPH1
		RGS2
		HMGN1
		DYNLL1
		SNRPB
		STRA13
		SYNGR2
		RAB27A
		PSMC3
		GALM
		FABP5
		UBE2L6
		MYO7A
		PRDX3
		DDIT4
		STMN1
		CDK2AP2
		VCAM1
		SNAP47
		PSMB3
		ISG15
		HLA-DRB5
		CKS2
		TNIP3
		CD7
		PSMD4
		ATP6V1C2
		PSMD8
		HLA-DRB6
		ALOX5AP
		FKBP5
		NR3C1
		ID2
		CCL4
		LRMP
		RNF19A
		MTHFD2
		YWHAQ
		BHLHE40-AS1
		SMCO4
		IL6ST
		BTLA
		CD200
		ZBED2
		TNFSF8
		LINC00892
		SNX9
		ITPR1
		NAP1L4
		IL21
		LIMS1
		CREG1
		SRGN
		DTHD1
		PTPN13
		TMEM243
