# Supplementary material for: ELN orchestrates prometastatic and immunosuppressive niche in bladder cancer via TGFB1 autocrine signaling
Source: JCI Insight. 2026 May 22;11(10):e194700. doi: 10.1172/jci.insight.194700 (PMC13232729; doi:10.1172/jci.insight.194700)
Supplement: Supporting data values [file jciinsight-11-194700-s250.xlsx]

## Sheet: Fig1.G
This sheet contain the raw data corresponding to Figure1,G in the manuscript.
Group	ID		mean	min	max	Mean of group
N0	P7	1	571.161	0	65535	458.029
		2	657.2	0	65535
		3	387.928	0	65535
		4	452.622	0	65535
		5	308.243	0	65535
		6	371.02	0	65535
	P8	7	577.685	0	65535	393.951
		8	228.205	0	65535
		9	243.662	0	65535
		10	120.039	0	65535
		11	518.452	0	65535
		12	675.663	0	65535
	P9	13	207.741	0	65535	355.325
		14	194.105	0	65535
		15	246.107	0	65535
		16	592.996	0	65535
		17	267.143	0	65535
		18	623.858	0	65535
	P10	19	722.218	0	40171	539.478
		20	350.72	0	65535
		21	699.926	0	65535
		22	260.969	0	65535
		23	710.958	0	65535
		24	492.075	0	62592
	P11	26	684.909	0	65535	716.328
		27	658.058	0	65535
		28	625.761	0	65535
		29	555.607	0	16652
		30	877.684	0	65535
		31	895.947	0	65535
	P12	32	471.222	0	65535	502.993
		33	618.531	0	32007
		34	295.967	0	65535
		35	256.814	0	65535
		36	665.189	0	65535
		37	710.233	0	65535
Non-N0	P1	38	948.061	0	65535	1012.84
		39	1239.28	0	65535
		40	967.878	0	65535
		41	1045.69	0	65535
		42	723.858	0	65535
		43	1152.29	0	65535
	P2	44	1007.71	0	65535	945.633
		45	1023.08	0	65535
		46	896.517	0	65535
		47	1011.23	0	28700
		48	926.629	0	65535
		49	808.624	0	65535
	P3	50	473.527	0	65535	657.24
		51	620.21	0	65535
		52	669.598	0	65535
		53	650.635	0	65535
		54	513.47	0	65535
		55	1016	0	65535
	P4	56	794.781	0	65535	767.437
		57	782.207	0	65535
		58	557.577	0	65535
		59	749.699	0	65535
		60	852.21	0	65535
		61	868.147	0	65535
	P5	62	792.698	0	65535	667.541
		63	565.207	0	65535
		64	956.67	0	65535
		65	696.237	0	65535
		66	609.668	0	65535
		67	384.764	0	65535
	P6	68	1324.37	0	65535	814.949
		69	1027.21	0	65535
		70	878.099	0	65535
		71	468.84	0	65535
		72	464.614	0	65535
		73	726.564	0	65535

## Sheet: Fig2.D
This sheet contain the raw data corresponding to Figure2,D in the manuscript.
Group	ID	number	mean		relative
N0	P7	3	1	1.56667	0.638298
		1
		0
		1
		1
		0
	P8	6	3.16667		2.02128
		3
		5
		4
		0
		1
	P9	0	0.333333		0.212766
		0
		1
		0
		1
		0
	P10	3	1.66667		1.06383
		4
		1
		2
		0
		0
	P11	1	3.2		2.04255
		9
		5
		1
		0
	P12	0	0.6		0.382979
		0
		1
		2
		0
	P13	0	1		0.638298
		3
		1
		0
		1
Non-N0	P1	12	13.1429		8.38906
		28
		16
		9
		10
		7
		10
	P2	14	22.5714		14.4073
		24
		16
		13
		13
		50
		28
	P3	13	13		8.29787
		16
		4
		10
		7
		30
		11
	P4	9	11.4		7.2766
		15
		5
		11
		17
	P5	9	18		11.4894
		16
		47
		9
		9
	P6	20	22.6		14.4255
		4
		14
		46
		29

## Sheet: Fig2.J(Migration)
	This sheet contain the raw data corresponding to Figure2,J (Migration) in the manuscript.
		number	mean			number	mean			number	mean
Group	NC				siELN1				siELN2
	1.tif	1934	1768.43		1.tif	1302	1193.14		1.tif	1444	1391.43
	2.tif	1653			2.tif	1389			2.tif	1493
	3.tif	1687			3.tif	797			3.tif	1585
	4.tif	1796			4.tif	1373			4.tif	1431
	5.tif	1777			5.tif	1459			5.tif	896
	6.tif	1718			6.tif	877			6.tif	1318
	7.tif	1814			7.tif	1155			7.tif	1573
	8.tif	1689	1877.29		8.tif	1514	1371		8.tif	1509	1434.14
	9.tif	1721			9.tif	1158			9.tif	1592
	10.tif	1932			10.tif	1651			10.tif	1106
	11.tif	1848			11.tif	1352			11.tif	1254
	12.tif	1986			12.tif	1008			12.tif	1499
	13.tif	1933			13.tif	1415			13.tif	1441
	14.tif	2032			14.tif	1499			14.tif	1638
	15.tif	1907	1877.71		15.tif	1442	1346.57		15.tif	1174	1097.14
	16.tif	1961			16.tif	1719			16.tif	1464
	17.tif	1902			17.tif	1363			17.tif	804
	18.tif	1946			18.tif	1201			18.tif	1037
	19.tif	1755			19.tif	1277			19.tif	1172
	20.tif	1854			20.tif	1433			20.tif	947
	21.tif	1819			21.tif	991			21.tif	1082
	22.tif	1594	1799		22.tif	1213	1035.14		22.tif	1241	1297.71
	23.tif	1628			23.tif	1148			23.tif	1126
	24.tif	1643			24.tif	1104			24.tif	1349
	25.tif	1719			25.tif	842			25.tif	1361
	26.tif	2030			26.tif	1315			26.tif	1053
	27.tif	2145			27.tif	752			27.tif	1577
	28.tif	1834			28.tif	872			28.tif	1377

## Sheet: Fig2.J(Invasion)
This sheet contain the raw data corresponding to Figure2,J (Invasion) in the manuscript.
		number	mean			number	mean			number	mean
Group	NC				siELN1				siELN2
	1.tif	739	708.143		1.tif	482	503.571		1.tif	436	593.857
	2.tif	649			2.tif	439			2.tif	563
	3.tif	738			3.tif	395			3.tif	749
	4.tif	583			4.tif	565			4.tif	603
	5.tif	737			5.tif	434			5.tif	398
	6.tif	735			6.tif	588			6.tif	628
	7.tif	776			7.tif	622			7.tif	780
	8.tif	639	753.429		8.tif	457	420.571		8.tif	533	463.429
	9.tif	674			9.tif	351			9.tif	423
	10.tif	604			10.tif	367			10.tif	499
	11.tif	974			11.tif	516			11.tif	501
	12.tif	824			12.tif	359			12.tif	316
	13.tif	711			13.tif	419			13.tif	488
	14.tif	848			14.tif	475			14.tif	484
	15.tif	732	861.143		15.tif	382	546.857		15.tif	325	382.286
	16.tif	930			16.tif	536			16.tif	361
	17.tif	716			17.tif	442			17.tif	373
	18.tif	875			18.tif	916			18.tif	419
	19.tif	818			19.tif	501			19.tif	450
	20.tif	844			20.tif	431			20.tif	290
	21.tif	1113			21.tif	620			21.tif	458
	22.tif	888	849.286		22.tif	548	555		22.tif	282	413.286
	23.tif	883			23.tif	465			23.tif	377
	24.tif	840			24.tif	691			24.tif	355
	25.tif	792			25.tif	588			25.tif	565
	26.tif	751			26.tif	609			26.tif	404
	27.tif	705			27.tif	470			27.tif	462
	28.tif	1086			28.tif	514			28.tif	448

## Sheet: Fig2.L(Migration)
	This sheet contain the raw data corresponding to Figure2,L (Migration) in the manuscript.
		number	mean			number	mean
Group	PBS1				ELN1
	1.tif	1633	1648.86		1.tif	1755	1721.43
	2.tif	1541			2.tif	1923
	3.tif	1748			3.tif	1454
	4.tif	1706			4.tif	1728
	5.tif	1559			5.tif	1841
	6.tif	1463			6.tif	1657
	7.tif	1892			7.tif	1692
	PBS2				ELN2
	8.tif	1682	1663.71		8.tif	2099	1843.14
	9.tif	1608			9.tif	1764
	10.tif	1871			10.tif	1890
	11.tif	1471			11.tif	1794
	12.tif	1553			12.tif	1854
	13.tif	1723			13.tif	1731
	14.tif	1738			14.tif	1770
	PBS3				ELN3
	15.tif	1563	1581		15.tif	1786	1784.29
	16.tif	1687			16.tif	1728
	17.tif	1602			17.tif	1697
	18.tif	1589			18.tif	1792
	19.tif	1593			19.tif	1759
	20.tif	1507			20.tif	1767
	21.tif	1526			21.tif	1961
	PBS4				ELN4
	22.tif	1664	1620.57		22.tif	1769	1784.57
	23.tif	1627			23.tif	1826
	24.tif	1744			24.tif	1922
	25.tif	1749			25.tif	1872
	26.tif	1512			26.tif	1784
	27.tif	1709			27.tif	1767
	28.tif	1339			28.tif	1552

## Sheet: Fig2.L(Invasion)
This sheet contain the raw data corresponding to Figure2,L (Invasion) in the manuscript.
		number	mean			number	mean
Group	PBS1				ELN1
	1.tif	93	138.714		1.tif	255	313.714
	2.tif	145			2.tif	197
	3.tif	127			3.tif	228
	4.tif	136			4.tif	266
	5.tif	242			5.tif	828
	6.tif	106			6.tif	196
	7.tif	122			7.tif	226
	PBS2				ELN2
	8.tif	132	82.8571		8.tif	241	297.429
	9.tif	82			9.tif	310
	10.tif	45			10.tif	572
	11.tif	108			11.tif	186
	12.tif	71			12.tif	231
	13.tif	69			13.tif	419
	14.tif	73			14.tif	123
	PBS3				ELN3
	15.tif	87	106.429		15.tif	191	242.714
	16.tif	75			16.tif	101
	17.tif	88			17.tif	236
	18.tif	143			18.tif	135
	19.tif	91			19.tif	230
	20.tif	155			20.tif	220
	21.tif	106			21.tif	586
	PBS4				ELN4
	22.tif	239	138.429		22.tif	156	268.286
	23.tif	106			23.tif	224
	24.tif	81			24.tif	343
	25.tif	143			25.tif	314
	26.tif	76			26.tif	210
	27.tif	119			27.tif	207
	28.tif	205			28.tif	424

## Sheet: Fig2.N
This sheet contain the raw data corresponding to Figure2,N in the manuscript.
	PBS				ELN
N-cadherin	0.61938	0.670135	0.123421	0.250528	0.859451	1.06352	0.656023	0.938015
E-cadherin	0.92554	0.926907	1.14164	1.09261	0.737584	0.796925	0.89663	0.767993
MMP9	0.439749	0.612043	0.333426	0.480644	0.857386	0.838957	0.879533	1.20255
ZO-1	0.782242	0.976458	0.728179	0.697779	0.45244	0.473078	0.384501	0.285141
Vimentin	0.608275	0.69231	0.190356	0.52233	2.63404	0.94476	1.29793	1.13875

## Sheet: Fig2.P
This sheet contain the raw data corresponding to Figure2,P in the manuscript.
	E-cadherin			Vimentin
	PBS	ELN		PBS	ELN
	1.06048	0.462745		0.584397	1.9624
	0.622504	0.225413		1.44382	1.24423
	1.45608	0.324341		0.764274	1.48116
	1.37353	0.399142		0.883287	0.853903
	1.31295	0.262357		1.00411	1.01092
	0.603552	0.808618		1.28719	1.48573
	1.00628	0.51108		1.08483	1.37339
	0.355742	0.447605		1.05459	0.883001
	1.37681	0.764993		0.869809	1.50621
	1.2408	0.212676		0.748748	1.69657
	0.723547	0.600876		0.878048	1.68314
	0.867382			0.663691
	1.00034			0.778323
				1.95488

## Sheet: Fig4.C
This sheet contain the raw data corresponding to Figure4,C in the manuscript.
Non-N0		N0
ELN	TGFβ	ELN	TGFβ
27	0	1	0
164	12	3	3
18	15	22	0
139	7	1	0
38	10	13	0
6	2	1	0
8	3	244	0
18	7	2	0
10	3	2	0
10	3	198	0
82	6	12	0
71	3	39	0
82	6	7	9
14	1	48	1
85	8	236	24
36	4	10	0
50	4	5	0
45	4	22	0
77	7	30	0
71	11	63	0
106	14	32	0
75	9	11	0
120	7	20	0
43	9	68	0
77	7	2	0
46	5	8	2
140	14	22	0
126	28	2	0
37	4	78	0
180	62	4	0
106	22	35	0
138	11	23	2
149	12	1	0
56	4	2	0
33	7	1	0
39	6	3	2

## Sheet: Fig6.C D F 
This sheet contain the raw data corresponding to Figure6,C D F in the manuscript.
										Mean	CD8/TGFβ1 Relative intensity
CD8/TGFβ1		1	2	3	4	5			DMSO	28.4033	1.04212
	DMSO	25.941	23.906	21.946	31.348	32.607				24.2727	0.890568
		27.701	24.468	25.219	25.783	28.173				23.6177	0.866536
		31.568	24.444	23.688	34.746	27.291				30.6257	1.12366
		28.4033	24.2727	23.6177	30.6257	29.357				29.357	1.07711
										27.2553
	ELN+DMSO	41.977	64.962	27.862	57.626	43.631			ELN+DMSO	41.7257	1.53092
		42.092	62.911	65.14	50.951	166.909				52.5133	1.92672
		41.108	29.667	27.888	69.921	26.547				40.2967	1.47849
		41.7257	52.5133	40.2967	59.4993	79.029				59.4993	2.18304
										79.029	2.89959
	ELN+ITD1	27.604	29.662	30.676	36.76	34.762			ELN+ITD1	27.051	0.992505
		24.243	28.155	25.538	26.092	26.785				32.576	1.19522
		29.306	39.911	30.55	23.793	33.035				28.9213	1.06113
		27.051	32.576	28.9213	28.8817	31.5273				28.8817	1.05967
										31.5273	1.15674
											CD8/PD1 Relative intensity
CD8/PD1	DMSO	24.779	26.128	38.754	27.277	31.788			DMSO	25.9433	0.84752
		27.478	24.901	38.645	34.834	39.612				25.5557	0.834856
		25.573	25.638	27.848	33.853	32.055				35.0823	1.14607
		25.9433	25.5557	35.0823	31.988	34.485				31.988	1.04499
										34.485	1.12656
	ELN+DMSO	80.573	115.205	38.726	53.445	82.53	54.386	43.359		30.6109
		66.386	59.973	36.607	52.431	85.334	83.731	51.919
		69.373	111.179	44.51	53.484	63.972	69.159	59.412	ELN+DMSO	72.1107	2.35572
		72.1107	95.4523	39.9477	53.12	77.2787	69.092	51.5633		95.4523	3.11825
										39.9477	1.30502
	ELN+ITD1	23.935	26.738	26.107	34.587	27.137				53.12	1.73533
		28.221	35.607	26.107	27.476	25.189				77.2787	2.52455
		28.402	26.748	26.107	37.068	27.846				69.092	2.25711
		26.8527	29.6977	26.107	33.0437	26.724				51.5633	1.68448
									ELN+ITD1	26.8527	0.877227
										29.6977	0.970167
										26.107	0.852867
										33.0437	1.07947
										26.724	0.873023
											F480/TGFβ1 Relative intensity
F480/TGFβ1	DMSO	28.651	71.296	31.739	22.176	31.055			DMSO	29.2853	0.882173
		28.573	33.819	36.693	47.915	30.503				43.416	1.30784
		30.632	25.133	28.11	22.176	29.481				32.1807	0.969391
		29.2853	43.416	32.1807	30.7557	30.3463				30.7557	0.926465
										30.3463	0.914134
										33.1968
	ELN+DMSO	40.715	31.929	75.033	145.626	122.904			ELN+DMSO	48.5023	1.46105
		52.685	40.256	56.714	36.114	51.103				37.8287	1.13953
		52.107	41.301	74.78	149.702	74.727				68.8423	2.07376
		48.5023	37.8287	68.8423	110.481	82.9113				110.481	3.32805
										82.9113	2.49757
	ELN+ITD1	26.891	36.127	27.693	34.289	25.844			ELN+ITD1	26.819	0.807879
		26.606	34.155	29.001	23.914	28.021				32.6657	0.984
		26.96	27.715	22.679	23.162	43.963				26.4577	0.796994
		26.819	32.6657	26.4577	27.1217	32.6093				27.1217	0.816996
										32.6093	0.982304
											F480/CD163 Relative intensity
									DMSO	23.7997	0.699792
F480/CD163										68.8263	2.02373
	DMSO	24.822	152.143	26.015	29.868	26.111	24.289			28.3917	0.834813
		23.977	29.112	29.797	32.379	26.21	26.68			30.4157	0.894326
		22.6	25.224	29.363	29	30.806	23.777			27.709	0.81474
		23.7997	68.8263	28.3917	30.4157	27.709	24.9153			24.9153	0.732597
										34.0096
		46.732	28.458	31.541	133.852	61.211	37.227
	ELN+DMSO	39.482	57.81	52.271	36.848	41.088	153.143
		160.444	93.771	36.912	104.548	53.4	26.7		ELN+DMSO	82.2193	2.41753
		82.2193	60.013	40.2413	91.7493	51.8997	72.3567			60.013	1.76459
										40.2413	1.18323
										91.7493	2.69775
										51.8997	1.52603
	ELN+ITD1	37.591	24.19	35.124	37.438	23.878	40.397			72.3567	2.12754
		25.032	23.937	22	26.866	41.351	33.036
		25.274	24.271	24.883	27.65	24.194	22.688
		29.299	24.1327	27.3357	30.6513	29.8077	32.0403		ELN+ITD1	29.299	0.861492
										24.1327	0.709584
										27.3357	0.803763
										30.6513	0.901255
										29.8077	0.876448
										32.0403	0.942096
											c-caspase3 Relative intensity in organoids
									DMSO	44.902	0.732265
c-caspase3	DMSO	43.049	68.922	35.646	135.519	47.484	61.686			73.1117	1.19231
		43.288	83.819	36.138	80.739	39.224	69.492			35.416	0.577567
		48.369	66.594	34.464	105.044	39.205	65.066			107.101	1.74661
		44.902	73.1117	35.416	107.101	41.971	65.4147			41.971	0.684466
										65.4147	1.06679
										61.3193
	ELN+DMSO	27.907	22.317	25.287	26.456	28.106	23.693
		31.436	23.016	25.93	26.007	25.923	26.498		ELN+DMSO	27.906	0.455093
		24.375	22.564	42.997	29.95	25.946	36.398			22.6323	0.36909
		27.906	22.6323	31.4047	27.471	26.6583	28.863			31.4047	0.51215
										27.471	0.447999
	ELN+ITD1	60.989	42.161	43.168	47.144	31.101	47.839	43.284		26.6583	0.434746
		38.035	46.084	42.579	90.98	124.718	32.345	40.66		28.863	0.4707
		55.878	48.208	34.494	44.576	46.601	83.942	44.034
		51.634	45.4843	40.0803	60.9	67.4733	54.7087	42.6593
									ELN+ITD1	51.634	0.842051
										45.4843	0.741762
										40.0803	0.653633
										60.9	0.993162
										67.4733	1.10036
										54.7087	0.892193
										61.0273	0.995238
											PCNA Relative intensity in organoids
PCNA	DMSO	27.271	28.454	25.23	64.315	91.981	51.052		DMSO	26.712	0.797023
		26.267	33.627	22.402	24.234	26.918	26.386			29.03	0.866187
		26.598	25.009	26.718	22.735	26.806	27.262			24.7833	0.739476
		26.712	29.03	24.7833	37.0947	48.5683	34.9			37.0947	1.10682
										48.5683	1.44916
	ELN+DMSO	61.963	60.796	55.137	47.483	40.375	88.563			34.9	1.04133
		56.475	75.536	43.889	43.534	42.387	121.779			33.5147
		65.09	76.035	43.743	67.467	39.901	104.451
		61.176	70.789	47.5897	52.828	40.8877	104.931
									ELN+DMSO	61.176	1.82535
	ELN+ITD1	26.883	39.622	74.478	21.952	22.763	30.419	23.912		70.789	2.11218
		25.619	23.334	75.27	48.008	76.268	23.308	28.539		47.5897	1.41996
		48.241	50.149	24.084	39.896	23.65	56.773	54.599		52.828	1.57626
		33.581	37.7017	57.944	36.6187	40.8937	36.8333	35.6833		40.8877	1.21999
										104.931	3.13089
									ELN+ITD1	33.581	1.00198
										37.7017	1.12493
										35.6413	1.06345
										36.6187	1.09261
										40.8937	1.22017
										36.8333	1.09902

[truncated: 32 more sheets: Fig7.C, Fig7.E, Fig7.G, Fig7.I, Fig8.C, Fig8.E, Fig8.F, SFig7.C, SFig7.E, SFig9.A, SFig9.H, SFig10.B, SFig11.C, SFig11.D(t cell-tgfb), SFig11.D(t cell-psmad2), SFig11.D(t cell-psmad3), SFig11.E(mac-tgfb), SFig11.E(mac-psmad2), SFig11.E(mac-psmad3), SFig14.C …]
